# Supplementary material for: Effect of locomotor preference on the evolution of mitochondrial genes in Bovidae
Source: Sci Rep. 2024 Jun 5;14:12944. doi: 10.1038/s41598-024-63937-5 (PMC11153648; doi:10.1038/s41598-024-63937-5)
Supplement: Supplementary file 1 — Supplementary Table S1. [file 41598_2024_63937_MOESM1_ESM.xlsx]

## Sheet: Sheet1
Table S1 The detailed information of 48 Bovidae species
Scientific name	mtDNA accession No.	14 datasets names	group
Bubalus depressicornis	NC_020615.1	13 PCGs, ND1, ND2, ND3, ND4, ND4L, ND5, ND6, COX1, COX2, COX3, ATP8, ATP6, Cytb	FG/NCG
Cephalophus jentinki	NC_020688.1	13 PCGs, ND1, ND2, ND3, ND4, ND4L, ND5, ND6, COX1, COX2, COX3, ATP8, ATP6, Cytb	FG/NCG
Cephalophus natalensis	NC_020690.1	13 PCGs, ND1, ND2, ND3, ND4, ND4L, ND5, ND6, COX1, COX2, COX3, ATP8, ATP6, Cytb	FG/NCG
Pseudoryx nghetinhensis	NC_020616.1	13 PCGs, ND1, ND2, ND3, ND4, ND4L, ND5, ND6, COX1, COX2, COX3, ATP8, ATP6, Cytb	FG/NCG
Cephalophus callipygus	NC_020686.1	13 PCGs, ND1, ND2, ND3, ND4, ND4L, ND5, ND6, COX1, COX2, COX3, ATP8, ATP6, Cytb	FG/NCG
Philantomba maxwellii	NC_020735.1	13 PCGs, ND1, ND2, ND3, ND4, ND4L, ND5, ND6, COX1, COX2, COX3, ATP8, ATP6, Cytb	FG/NCG
Neotragus moschatus	JN632669.1	13 PCGs, ND1, ND2, ND3, ND4, ND4L, ND5, ND6, COX1, COX2, COX3, ATP8, ATP6, Cytb	FG/NCG
Capra falconeri	NC_020622.1	13 PCGs, ND1, ND2, ND3, ND4, ND4L, ND5, ND6, COX1, COX2, COX3, ATP8, ATP6, Cytb	FG/CG
Philantomba monticola	NC_020736.1	13 PCGs, ND1, ND2, ND3, ND4, ND4L, ND5, ND6, COX1, COX2, COX3, ATP8, ATP6, Cytb	FG/NCG
Capricornis rubidus	NC_045205.1	13 PCGs, ND1, ND2, ND3, ND4, ND4L, ND5, ND6, COX1, COX2, COX3, ATP8, ATP6, Cytb	FG/CG
Madoqua saltiana	NC_020718.1	13 PCGs, ND1, ND2, ND3, ND4, ND4L, ND5, ND6, COX1, COX2, COX3, ATP8, ATP6, Cytb	FG/NCG
Capra pyrenaica	NC_020625.1	13 PCGs, ND1, ND2, ND3, ND4, ND4L, ND5, ND6, COX1, COX2, COX3, ATP8, ATP6, Cytb	FG/CG
Cephalophus dorsalis	NC_020687.1	13 PCGs, ND1, ND2, ND3, ND4, ND4L, ND5, ND6, COX1, COX2, COX3, ATP8, ATP6, Cytb	FG/NCG
Bubalus quarlesi	NC_060307.1	13 PCGs, ND1, ND2, ND3, ND4, ND4L, ND5, ND6, COX1, COX2, COX3, ATP8, ATP6, Cytb	FG/NCG
Neotragus batesi	NC_020727.1	13 PCGs, ND1, ND2, ND3, ND4, ND4L, ND5, ND6, COX1, COX2, COX3, ATP8, ATP6, Cytb	FG/NCG
Naemorhedus baileyi	NC_020722.1	13 PCGs, ND1, ND2, ND3, ND4, ND4L, ND5, ND6, COX1, COX2, COX3, ATP8, ATP6, Cytb	FG/CG
Cephalophus adersi	NC_020685.1	13 PCGs, ND1, ND2, ND3, ND4, ND4L, ND5, ND6, COX1, COX2, COX3, ATP8, ATP6, Cytb	FG/NCG
Cephalophus leucogaster	NC_020689.1	13 PCGs, ND1, ND2, ND3, ND4, ND4L, ND5, ND6, COX1, COX2, COX3, ATP8, ATP6, Cytb	FG/NCG
Cephalophus ogilbyi	NC_020692.1	13 PCGs, ND1, ND2, ND3, ND4, ND4L, ND5, ND6, COX1, COX2, COX3, ATP8, ATP6, Cytb	FG/NCG
Cephalophus nigrifrons	JN632619.1	13 PCGs, ND1, ND2, ND3, ND4, ND4L, ND5, ND6, COX1, COX2, COX3, ATP8, ATP6, Cytb	FG/NCG
Cephalophus spadix	NC_020695.1	13 PCGs, ND1, ND2, ND3, ND4, ND4L, ND5, ND6, COX1, COX2, COX3, ATP8, ATP6, Cytb	FG/NCG
Tetracerus quadricornis	NC_020788.1	13 PCGs, ND1, ND2, ND3, ND4, ND4L, ND5, ND6, COX1, COX2, COX3, ATP8, ATP6, Cytb	FG/NCG
Ovis dalli	NC_039432.1	13 PCGs, ND1, ND2, ND3, ND4, ND4L, ND5, ND6, COX1, COX2, COX3, ATP8, ATP6, Cytb	GG/CG
Connochaetes taurinus	NC_020699.1	13 PCGs, ND1, ND2, ND3, ND4, ND4L, ND5, ND6, COX1, COX2, COX3, ATP8, ATP6, Cytb	GG/NCG
Eudorcas thomsonii	NC_039669.1	13 PCGs, ND1, ND2, ND3, ND4, ND4L, ND5, ND6, COX1, COX2, COX3, ATP8, ATP6, Cytb	GG/NCG
Ovis canadensis	NC_015889.1	13 PCGs, ND1, ND2, ND3, ND4, ND4L, ND5, ND6, COX1, COX2, COX3, ATP8, ATP6, Cytb	GG/CG
Redunca fulvorufula	NC_020742.1	13 PCGs, ND1, ND2, ND3, ND4, ND4L, ND5, ND6, COX1, COX2, COX3, ATP8, ATP6, Cytb	GG/CG
Nanger soemmerringii	NC_020726.1	13 PCGs, ND1, ND2, ND3, ND4, ND4L, ND5, ND6, COX1, COX2, COX3, ATP8, ATP6, Cytb	GG/NCG
Ourebia ourebi	NC_020733.1	13 PCGs, ND1, ND2, ND3, ND4, ND4L, ND5, ND6, COX1, COX2, COX3, ATP8, ATP6, Cytb	GG/NCG
Pelea capreolus	NC_020734.1	13 PCGs, ND1, ND2, ND3, ND4, ND4L, ND5, ND6, COX1, COX2, COX3, ATP8, ATP6, Cytb	GG/NCG
Capra ibex	NC_020623.1	13 PCGs, ND1, ND2, ND3, ND4, ND4L, ND5, ND6, COX1, COX2, COX3, ATP8, ATP6, Cytb	GG/CG
Ovibos moschatus	NC_020631.1	13 PCGs, ND1, ND2, ND3, ND4, ND4L, ND5, ND6, COX1, COX2, COX3, ATP8, ATP6, Cytb	GG/NCG
Aepyceros melampus	NC_020675.1	13 PCGs, ND1, ND2, ND3, ND4, ND4L, ND5, ND6, COX1, COX2, COX3, ATP8, ATP6, Cytb	GG/NCG
Damaliscus lunatus	NC_023543.1	13 PCGs, ND1, ND2, ND3, ND4, ND4L, ND5, ND6, COX1, COX2, COX3, ATP8, ATP6, Cytb	GG/NCG
Connochaetes gnou	NC_020698.1	13 PCGs, ND1, ND2, ND3, ND4, ND4L, ND5, ND6, COX1, COX2, COX3, ATP8, ATP6, Cytb	GG/NCG
Litocranius walleri	NC_020716.1	13 PCGs, ND1, ND2, ND3, ND4, ND4L, ND5, ND6, COX1, COX2, COX3, ATP8, ATP6, Cytb	GG/NCG
Pantholops hodgsonii	NC_007441.1	13 PCGs, ND1, ND2, ND3, ND4, ND4L, ND5, ND6, COX1, COX2, COX3, ATP8, ATP6, Cytb	GG/NCG
Raphicerus campestris	NC_020741.1	13 PCGs, ND1, ND2, ND3, ND4, ND4L, ND5, ND6, COX1, COX2, COX3, ATP8, ATP6, Cytb	GG/NCG
Hippotragus leucophaeus	NC_035309.1	13 PCGs, ND1, ND2, ND3, ND4, ND4L, ND5, ND6, COX1, COX2, COX3, ATP8, ATP6, Cytb	GG/NCG
Damaliscus pygargus	NC_020627.1	13 PCGs, ND1, ND2, ND3, ND4, ND4L, ND5, ND6, COX1, COX2, COX3, ATP8, ATP6, Cytb	GG/NCG
Nanger granti	NC_020725.1	13 PCGs, ND1, ND2, ND3, ND4, ND4L, ND5, ND6, COX1, COX2, COX3, ATP8, ATP6, Cytb	GG/NCG
Redunca arundinum	NC_020794.1	13 PCGs, ND1, ND2, ND3, ND4, ND4L, ND5, ND6, COX1, COX2, COX3, ATP8, ATP6, Cytb	GG/NCG
Procapra picticaudata	MH345727.1	13 PCGs, ND1, ND2, ND3, ND4, ND4L, ND5, ND6, COX1, COX2, COX3, ATP8, ATP6, Cytb	GG/NCG
Oryx leucoryx	NC_020732.1	13 PCGs, ND1, ND2, ND3, ND4, ND4L, ND5, ND6, COX1, COX2, COX3, ATP8, ATP6, Cytb	DG/NCG
Capra nubiana	NC_020624.1	13 PCGs, ND1, ND2, ND3, ND4, ND4L, ND5, ND6, COX1, COX2, COX3, ATP8, ATP6, Cytb	DG/CG
Gazella leptoceros	NC_020708.1	13 PCGs, ND1, ND2, ND3, ND4, ND4L, ND5, ND6, COX1, COX2, COX3, ATP8, ATP6, Cytb	DG/NCG
Arabitragus jayakari	NC_020621.1	13 PCGs, ND1, ND2, ND3, ND4, ND4L, ND5, ND6, COX1, COX2, COX3, ATP8, ATP6, Cytb	DG/CG
Gazella gazella	NC_020707.1	13 PCGs, ND1, ND2, ND3, ND4, ND4L, ND5, ND6, COX1, COX2, COX3, ATP8, ATP6, Cytb	DG/NCG
