# Supplementary material for: Effect of locomotor preference on the evolution of mitochondrial genes in Bovidae
Source: Sci Rep. 2024 Jun 5;14:12944. doi: 10.1038/s41598-024-63937-5 (PMC11153648; doi:10.1038/s41598-024-63937-5)
Supplement: Supplementary file 2 — Supplementary Table S2. [file 41598_2024_63937_MOESM2_ESM.xlsx]

## Sheet: Sheet1
Table S2 Sequence files for constructing phylogenetic tree
>Aepyceros melampus
atgaacgaaaatctatttgcctctttcattacccccatattattaggcctcccccttgttactctgattgtcttatttcctagcttactatttccaacatcaaaccgactaattaataaccgcctcatttccctccaacaatgaatactccaacttgtatcaaaacaaataataagtattcacaacccaaaaggacaaacatgagcactaatactaatatccttaattatatttattggctcaacaaatctactaggcttattaccccactcatttacaccaaccacacaattatcaataaacctaggcatagcaatccccctatgagcaggagctgtaattataggcttccgcaacaagaccaaaatatcactcgcccatttattaccacaaggcaca…
>Arabitragus jayakari
atgaacgaaaatctatttacctctttcattacccctataatactaggccttccccttgtaactcttatcgttttatttcctagcttattatttcccacgtcagaccggttagtcaacaaccgcctcatctccctccaacaatgattacttcaacttgtatcaaaacaaataataagtattcacaacactaagggacaaacatgaacattaatattggtatccctaatcctattcattggatccacaaatttactaggcctattacctcactcatttacaccaactacacaactatcaataaatctaggcatagccattcccctatgagcaggaaccgtaatcacaggctttcgcaataaaactaaagcatcacttgcccacttgctaccacaagggaca…
>Bubalus depressicornis
atgaacgaaaatctatttacctctttcatcacccctataattctaggcctccccctcgcaactcttatcgtactattccccagtttactgttcccaactccaaatcgactagtaagtaaccgcctcatttccctccaacaatgaatacttcaacttgtatcaaaacaaataatgggtatccacaataccaaaggacaaacatgaacattaatactaatatccttaattttatttattggatcaacaaatctactgggtctactaccccactcattcacaccaactacacaactatcaataaatctaggcatagccatccccctatgagcaggcgccgtagttacaggcttccgcaacaaaactaaagcatcgctcgcccattttctaccacaaggaaca…
>Bubalus quarlesi
atgaacgaaaatctatttacccctttcatcacccctataattctaggtctccccctcgtaactcttatcgtactattccccagtttactgttcccaactccaaatcgactagtaagtaatcgcctcatttccctccaacaatgaatacttcaacttgtatcaaaacaaataataggcatccacaataccaagggacaaacatgaacattaatactaatatccttaattttatttattggatcaacaaacctactgggtctactaccccactcattcacaccaactacgcaactatcaataaatctaggcatagccatccccctatgagcaggcgccgtagttacaggcttccgcaacaaaactaaagcatcgctcgcccactttctaccacagggaaca…
>Capra falconeri
atgaacgaaaatctatttacctcttttattacccctatagtattaggcctcccccttgttacccttattattttatttcctagcttactatttccctcaccaaaccgactaattaacaaccgcctcatctctctccaacagtgggcactccaacttgcatcaaaacaaataataagcattcataacaccaaaggacaaacatgaacattaatattaatgtccctgatcttatttattggatctacaaacctattaggcctcctaccccactcatttacaccaactacacaactatcaataaacttaggcatggccattcccytatgagcaggggccgtaatcacaggttttcgcaacaaaactaaagcatcacttgcccatttcctaccacaaggaacr…
>Capra ibex
atgaacgaaaatctatttacctcttttattacccctatagtattaggcctcccccttattacccttattattttatttcctagcttactattcccctcatcaaaccgactaattaacaaccgcctcatctctctccaacaatgggcactccaactcgtatcaaaacaaataataagtattcataataccaaaggacaaacatgaacattaatattaatgtccctaatcctatttattggatctacaaatctattaggccttctaccccactcattcacaccaactacacaactatcaataaacctaggcatggctattcccctatgagcaggggccgtaattacaggttttcgcaataaaactaaaacatcatttgcccatttcctaccacaaggaacg…
>Capra nubiana
atgaacgaaaatctatttacctcttttattacccctatagcattaggcctcccccttgttacccttattattttatttcctagcttactatttccctcatcaaatcgactaattaacaaccgtctcatctctctccaacaatgagcactccaactcatatcaaaacaaataataagtattcataataccaaaggacaaacatgaacattaatattaatgtccctaatcctatttattggatctacaaacctattaggccttctaccccactcatttacaccaactacacaactatcaataaacctaggcatagctattcccttatgagcaggagccgtaatcacaggatttcgcaacaaaactaaaacatcacttgcccatttcctaccacaaggaacg…
>Capra pyrenaica
atgaacgaaaatctatttacctcttttattacccctatagtattaggcctcccccttgttacccttattattttatttcctagcttactatttccctcatcaaaccgactaattaacaaccgcctcatctctctccaacaatgggcactccaactcgtatcaaaacaaataataagtattcacaatactaaaggacaaacatgaacattaatattaatgtccctaatcctatttattggatctacaaatctattaggccttctaccccactcattcacaccaactacacagctatcaataaacctaggcatggctattcccttatgagcaggggccgtaatcacaggttttcgcaataaaactaaaacatcatttgcccatttcctaccacaaggaacg…
>Capricornis rubidus
atgaacgaaaatttatttgcctctttcgttacccctatagtactaggccttccccttgttacccttattgttttattccctagctttctattccccacatcaaaccgactaattaataaccgcctcatctccctccaacaatgagcacttcaactcatctcaaaacaaataataaatattcacaacaccaaaggacaaacatgaacattaatactaatatccctaatcttatttattgggtctacaaatttattaggcctattaccccactcatttacaccaacaacacaattatcaataaacctaggcatggctattcccctgtgagcaggagccgtaattacaggctttcgcaacaaaactaaaacatcacttgctcattttctaccacaagggaca…
>Cephalophus callipygus
atgaacgaaaatctatttgcctctttcattacccctataatactaggcctaccactcgttaccctcatcgtcctattccccagcttactatttccaacatcaaatcgactagttaacaatcgccttatttcccttcaacaatgactactccaactcatctcaaaacaaatgataagcatccacaatcctaaaggacaaacatgagcactaatactaatatccctgatcttattcattggatcaacaaatctactaggtctactaccccactcattcacgccaaccacgcaactatcaataaacttaggcatggccatccccctatgagcaggggctgtcgttacaggctttcgtaataaaactaaagcatcactcgcccatttcctgccgcaaggaacg…
>Cephalophus leucogaster
atgaacgaaaatctatttgcctctttcattacccctatagtactaggcctacccctcgttactcttatcgtcctattccccagtctactatttccaacatcaaatcgactgattaataaccgtcttatttcccttcaacaatgaatactccaactaatctcaaaacaaataataagcatccacaatcctaagggacagacatgagcattaatactaatatccctaattttatttattggatcaacaaacctactaggactactaccccactcattcacaccaaccacgcaactatcaataaatttaggtatggccattcctctatgagcgggagctgttgtcacaggcttccgtaacaaaaccaaagcatcactcgcccattttctgccacaaggtaca…
>Cephalophus natalensis
atgaacgaaaatctatttgcctctttcattacccctataatactaggcctacccctcgttactcttattgtcctatttcccagcctactattcccaacatcaaatcgattaattaacaatcgcctcatttcccttcaacaatgactgctccaactcatctcaaaacaaataataagtatccataaccctaagggacagacatgagcactaatactaatatccctaattttatttattggctcaacaaacctactagggctactaccccactcattcacaccaaccacacaactatcaataaatctaggtatggccattcctctatgagctggagctgttgtcacaggcttccgtaataaaactaaagcatcactcgcccattttctgccacaaggtaca…
>Cephalophus nigrifrons
atgaacgaaaatctatttgcctctttcattacccctataatactaggcttgcccctcgttactcttattgtcctattccccagyctactattcccaacatcaaatcgactaattaayaatcgcctcatttcccttcaacaatgactactccaactcatctcaaaacaaataataagcatccataatcctaagggacagacatgagcactaatactaatatccctaattctatttattggctcaacaaacctactaggactactaccccactcatttacaccaaccacacaactatcaataaatctaggcatggccattcctctgtgggccggagctgttgtcacaggcttccgtaataaaactaaagcatcactcgcccattttctgccacaaggtaca…
>Cephalophus ogilbyi
atgaacgaaaatctatttgcctctttcattacccctataatacttggcctacccctcgttaccctcatcgtcctattcccaagcttactatttccaacatcaaatcgactagttaacaatcgcctcatttcccttcaacaatgactactccaactcatctcaaaacaaatgatgagcatccacaaccctaaaggacaaacatgagcactaatactaatatccctaatcttattcattgggtcaacaaatctactaggtctgctaccccactcattcacgccaaccacacaactatcaataaacttaggcatggccatccccctatgagcaggggctgtcgttacaggctttcgtaataaaactaaagcatcactcgcccatttcctgccacagggaacg…
>Cephalophus adersi
atgaacgaaaatctatttgcctctttcattacccctataatactaggcctacccctcgtcacccttattgtcttattccccagtctactatttccaacatcaaatcgactggttaataatcgcctcatttccctccaacaatgactgctccaactcatctcaaaacaaataataagcattcataaccccaaaggacaaacatgagcactaatactaatatccttaattttatttattggttcaacaaatctattaggcctactaccccactcatttacgccaaccacacaactatcaataaacttaggtatagccattcccctatgagcaggggctgttattacaggcttccgtaataaaaccaaagcatcactcgcccactttctgccacaaggaaca…
>Cephalophus dorsalis
atgaacgaaaatctatttgcctctttcattacccctataatactaggcctacccctcgttaccctcatcgtcttgtttcccagtttattatttccaacatcaaatcgactagtcaacaatcgccttatttccctccaacaatgactactccaactcatctcaaaacaaataataagcatccataactctaaaggacaaacatgagcactaatactaatatccttaattctatttattggatcaacaaatctattaggtttactaccccactcatttacaccaaccacgcaactgtcaataaacctaggtatggccattcctctgtgagcaggagctgtcgtcacaggcttccgcaataaaactaaagcatcactcgcccacttcctaccacaaggaaca…
>Cephalophus jentinki
atgaacgaaaatctgtttgcctctttcattacccctataatactaggcctacccctcgtcaccctcattgttttatttcccagtttattatttccaacatcaaatcgactagttaacaatcgcctcatctccctccaacaatgactactccaactcatctcaaaacaaataataagcattcataatcctaaaggacaaacatgaacactaatactaatatccttaattctatttatcggatcaacaaatctattaggtctattaccccactcatttacaccaactacacaactgtcaataaatttaggtatagccattcctctgtgagcaggagctgtcatcacaggcttccgcaataaaactaaagcatcactcgcccacttcctaccacaaggaaca…
>Cephalophus spadix
atgaacgaaaatctatttgcctctttcattacccctataatactaggcctacccctcgtcacccttatcgtcttgtttcccagtttattatttccaacatcaaatcgactaattaacaaccgcctcatttccctccagcaatgactactccaactcatctcaaaacaaataataagcattcataaccctaaaggacaaacatgagcactaatactaatatccttaattttatttattgggtcaacaaacctgttaggtctactaccccactcatttacaccaaccacgcaactatcaataaatttaggtatagcgattcctctgtgagcaggagctgtcgtcacaggcttccgcaataaaactaaagcatcactcgcccacttcctaccacaaggaaca…
>Connochaetes gnou
atgaacgaaaatctatttgcctctttcattacccctataatgctaggcctcccccttgtaacccttatcgtcttattccctagcctgctgtttcctacatcaaaccgactagttaataatcgcctcatctctatccaacaatgactacttcaactcgtatcaaaacaaataatgagcattcacaataccaaaggacaaacatgagcattgatactaatatccctaattctgtttattgggtctacaaacttactaggcctactaccccactcatttacaccaaccacacaactatcaataaacttgggtatggctatccccctatgagcaggagcagtaatcacaggctttcgcaacaaaaccaaaacgtcactcgcccacttcctaccacaaggaaca…
>Connochaetes taurinus
atgaacgaaaatctatttgcctctttcattacccctataatgttaggcctcccccttgtaactcttatcgtcttattccccagcctgctgtttcctacatcaaaccgactagtcaataatcgcctcatctctatccaacaatgactacttcaactcgtatcaaaacaaataatgagcattcacaatactaaaggacaaacatgagcattgatattaatatccctaattctatttattgggtctacaaacttactaggcctattaccccactcatttacaccaaccacacaactatcaataaacttaggcatggctatccccctatgagcaggagcagtaatcacaggctttcgcaacaaaaccaaaacatcactcgcccacttcctgccacaaggaaca…
>Damaliscus lunatus
atgaacgaaaatctgtttgcctctttcattacccctataatactaggcctccccattgttactctcatcgtcctatttcctagcctgctatttcctacatcaaaccgactaatcaacaaccgcctcatctccctccagcaatgaatacttcaactcgtatcgaaacaaataatgagcattcacaacaccaaaggacaaacatgagcactaatattaatgtccctaattctatttattgggtctacgaacctcctaggtctactaccccactcattcacaccaaccacacaactatcaataaacttgggtatagcaatccccctgtgagcaggggcagtaattacaggcttccgcaacaagaccaaagcatcacttgcccacttcctaccacaaggaaca…
>Damaliscus pygargus
atgaacgaaaatctgtttgcctctttcattacccctataatactaggcctcccccttgttactctcatcgtcttattccctagcctgctatttcctacatcaaaccgactgatcaataaccgcctcatctccctccagcaatgactactccaactcgtatcaaaacaaataatgagtattcacaacaccaaaggacaaacatgagcactaatattaatgtctctaatcctatttattggatctacaaatcttctgggtctattgccccactcattcacaccaaccacacagctatcaataaacttgggtatagccatccccctatgagcaggagcagtagttacaggtttccgcaacaagactaaagcatcactcgctcactttctaccacagggaaca…
>Equus asinus
atgaacgaaaatctattcgcctctttcgctaccccaacaataataggcctccctattgtaatcctaatcattatattccccagcatcctatttccctcatccaaccgactaattaacaatcgcctaatctcaatccaacaatggctagtccaacttacatcaaaacaaataataaccatccataacaataaaggacaaacctgaaccctcatactcatgtcgctaatcctattcattggttcaacaaacttattgggcctactaccccactcatttacaccaacaacacaactatcaataaacctaggcatagccatccccctgtgagcaggaacagtattcataggctttcgtcataaaacaaaagcagctctagctcactttctaccccaaggaacg…
>Eudorcas thomsonii
atgaacgaaaatttatttacctctttcattacccctgtaatcctaggccttcctctcgctacccttattgtcttatttcctagcctattatttccaacatcaaatcgattagtaaataaccgccttatctctctccaacaatgagcactccaacttgtgtcaaaacaaataatgagtatccataaccctaaaggacaaacatgagcactaatattaatatccttaattatatttatcggatcaacaaacctactaggcctactaccccactcttttacaccaaccacacaactatcgataaacctaggcatggctgtccccttatgagcaggggctgtaatcacaggttttcgcaacaaaactaaagcatcacttgcccacttcttaccacaaggaaca…
>Gazella gazella
atgaacgaaaatctatttacctctttcattacccctataattctaggccttcccctcgttactctaattgtcttattccctagcctattatttccaacatcaaatcgactaataaataaccgtcttatctctcttcaacagtgagtacttcaacttgtatcaaaacaaataataagcatccacaaccccaaaggacaaacatgagcacttatattaatatccttaattctatttattgggtcaacaaacttactaggcctactaccccactcttttacaccaaccacacaactatcaataaatttaggtatagctatccccctatgagcaggagctgtaatcacgggcttccgcaacaaaactaaagcatcacttgcccacttcttaccacaaggaaca…
>Gazella leptoceros
atgaacgaaaatctatttgcctctttcattacccctataattctaggccttcccctcgttaccctcattgtcctattccctagcctattatttccaacatcaaaccgactaataaataaccgtcttatctctcttcaacaatgagtacttcaacttgtatcaaaacaaataataagcatccacaaccccaaggggcaaacatgagcacttatactgatatccttaattatatttattgggtcaacaaacttactaggcctactaccccactcttttacaccaaccacacaactatcaataaacctaggtatagccattcccctatgagcaggagctgtaatcacgggcttccgcaacaaaactaaagcatcacttgcccactttttaccacaaggaaca…
>Hippotragus leucophaeus
atgaacgaaaatctatttgcctctttcattacccctataattctaggcctcccccttgtcaccctaattgtcttatttcccagcttactgtttcctacatcaaatcgactaattaacaatcgcctcatctctctccaacaatgggtactccaacttgtatcaaaacaaataatgagtattcacaacgccaagggacaaacatggacgttgatactaatatctctaattctatttattggatcaacaaacctactgggcctgttaccccactcatttacaccaactacacaactatcaataaatttaggcatggctattcccttatgagcgggggctgtaattacaggttttcgtagcaaaactaaagcatcacttgcccacttcttaccacaaggaaca…
>Litocranius walleri
atgaacgaaaatttatttgcctctttcattacccctataattctaggccttcctctagttaccctcattgtcctatttcccagcctactatttccaacatcaaatcgactaatcaacaatcgtcttatttccctccaacaatgaatccttcaacttatctcaaaacaaataataagcatccataaccctaaaggacaaacatgagcactaatactaatatccttaattctatttattggatcaacaaacctactaggcttactaccccactcttttacaccaaccacacaattatctataaacctaggaatagccattcccctttgagcaggggctgtaatcacaggcttccgcaataaaaccaaagcatcacttgcccactttttaccacaaggaaca…
>Madoqua saltiana
atgaacgaaaatttatttgcctctttcattacccctatagtactaggccttcccctcgttaccctcattgtcctatttcccagcctactatttccaacatcaaaccgactattaaacaaccgccttatctctcttcaacaatgagctcttcaacttgtatccaaacaaatgataagcattcataatcctaaaggacagacatgagcgttaatattaatatccctaatcctatttattgggtcaacaaatttactaggcctattaccccactccttcacaccaaccacacaactatcaataaatctaggcatagccattcccctatgagcaggagctgtaatcacaggctttcgcaacaaaacgaaagcatcgcttgctcattttctgccacaagggacg…
>Naemorhedus baileyi
atgaacgaaaatttatttacctccttcgttacccctataatactaggcctcccccttgctacctttattgttctatttcctagcctactatttcccacatcaaaccgattgattaataaccgcctcatctccctccaacaatgactacttcaactcatatcaaaacaaatgataagtattcacaacatcaaaggacaaacatgaacattaatacttatatccctaattttatttattgggtctacaaatttattaggcctattaccccactcatttacaccaacaacacaattatcaataaacctaggcatggctattcccctatgagcagggaccgtaattacaggctttcgcaacaaaaccaaagcatcacttgcccatcttctaccacaaggaaca…
>Nanger granti
atgaacgaaaatctatttgcctctttcattacccctataattctaggcctccccctcgtcacccttattgtcctatttcccagcttattatttccaacatcaaaccggctaataaacaatcgccttatcactcttcaacaatgagcacttcaacttgtatctaaacaaataatgagcatccataaccctaaaggacaaacatgagcactaatactaatatccctaattctatttattgggtcaacgaacttattaggcctactaccccactcttttacaccaaccacacaattgtcaataaacctaggcatagccattcccctatgagcaggagctgtaattacgggcttccgcaacaaaaccaaggcatcactcgctcactttttaccacaaggaaca…
>Nanger soemmerringii
atgaacgaaaatctatttgcctctttcattacccctataattctaggtcttcccctcgtcacccttattgtcctatttcccagcttattatttccaacatcaaaccgactaataagcaatcgccttatctctcttcaacaatgagcacttcaacttgtatccaaacaaataatgagcatccataaccctaaaggacaaacatgagcactaatactgatatccctaattctatttattggatcaacgaacttattaggcctactaccccactcttttacaccaactacacaactatcaataaacttaggcatagctattcccctatgagcaggagctgtaatcacgggcttccgcaacaaaaccaaggcatcacttgctcactttttaccacaaggaaca…
>Neotragus batesi
atgaacgaaaacctatttgcctctttcattaccccaataattctaggcctccccctcgttactctaattgtcctatttcccagtctattattcccaacgtcaaaccgactcacaaataatcgccttatttctctccaacaatgaatactccaaatcatctcaaaacaaataataagcattcacaattccaaaggacaaacatgagcattaatacttatatctctaatcttatttatcggatcaacaaatctcctaggtttactaccccactcatttacaccaaccacacaactatcaataaacctaggaatagccattcctctatgagcaggaactgtaattacaggcttccgtaacaaaacaaaagcatcacttgcccattttttaccacaaggaaca…
>Neotragus moschatus
atgaacgaaaatctatttgcctctttcattacccctataattttaggcctaccactcgttatcctaattgtaatattccccagcctattattcccaacatcaaatcgactaataaataaccgcctcatttccctccaacaatgaatacttcaactcgtgtcaaagcaaataataagcatccacaaccccaaaggacaaacgtgaacattaatactgatatccctaattctattcattgggtcaacaaaccttctgggtctactaccccactcatttacgccaaccacacagctatcaataaacctaggcatggccattcccctatgagcaggagctgtaatcacaggtttccgcaacaaacccaaagtttcactagcccactttctaccacaaggaaca…
>Oryx leucoryx
atgaacgaaaatctatttgcctctttcattacccctataattctaggccttccccttgttaccctaatcgtcttattccccagcttactgtttccaacatcaaaccgactaattaacaaccgcctcatctctctccaacaatgaatactccaacttgtatcaaaacaaataataagcattcacaatgccaaaggacaaacatgaacactaatactaatatccctaattctattcattggatcaacaaacctgctaggcctactaccccactcatttacaccaaccacacaactatcaataaatctgggcatggctatccctctatgagcaggagctgtcattacaggcttccgtaacaaaactaaggcatcacttgcccatttcctaccacaaggaaca…
>Ourebia ourebi
atgaacgaaaatctatttgcctctttcattacccctataatcctaggcctccctctcgttactctcatcgtcttatttcccagtttactatttcccacatcaaaccgactaataaacaaccgccttatctcccttcaacaatgagtacttcaacttgtgtcaaaacaaatgataagcatccacaatcccaagggacaaacatgagccctaatactcatgtccttaattttattcattggctcaacaaacctcttaggcctattgccccactcctttacaccaaccacacaactatcaataaacctaggaatggctatccctctgtgagcaggagcagtaatcaccggctttcgcaacaaaactaaaacatcactcgcccatttcctaccccaaggaaca…
>Ovibos moschatus
atgaacgaaaatttatttgcctctttcattacccctataattttaggcctcccccttgttaccctcattgttctattccccagcctactgttccctacatcaaaccgattgattaataatcgcctcatctccctccaacaatgaatacttcaactcgtatcaaaacaaataataagtattcataacattaaaggacaaacatgaacactaatactaatatccctaattctattcattgggtctacaaatttactaggtctattgccccactcatttacaccaacaacacaactatcaataaacttaggcatggctatccccctatgagcaggggccgtaatcacgggctttcgcaacaaaaccaaagcatcacttgcccacttcctaccacaaggaaca…
>Ovis canadensis
atgaacgaaaatctatttgcctcttttattacccctataatattaggtctccccctcgttacccttattgttttattccctagcctactattccccacatcaaaccgactaattaacaaccgcctcatctccctccaacagtgaattcttcaactcgtatcaaaacaaataataagtattcacaacaccaaaggacaaacatgaacattaatactaatgtccctgattttatttattgggtccacaaacctactaggcctcctaccccactcattcacaccaactacacaactatcaataaatctaggcatggctattcctttatgagcaggggctgtaattacaggcttccgcaacaaaactaaagcttcactcgcccatttcctaccacaaggaaca…
>Ovis dalli
atgaacgaaaatctatttgcctcttttattacccctataatattaggtctccccctcgttacccttattgttttattccctagcctactattccccacatcaaaccgactaattaacaaccgcctcatctccctccaacagtgaatacttcaactcgtatcaaaacaaataataagtattcacaacaccaaaggacaaacatgaacattaatactaatgtccctaatcttatttattggatctacaaacctactaggcctcctaccccactcattcacaccaactacacaactatcaataaatctaggcatggctattcctttatgagcaggggctgtaattacaggcttccgcaacaaaactaaagcttcactcgcccatttcctaccacaaggaaca…
>Pantholops hodgsonii
atgaacgaaaatctatttacctctttcattacccctataatactaggtcttcctctcgccaccctcattgttctattccccagtctactatttcccacatcaaaccgactaatcaacaaccgcctcatttcccttcaacaatgaatgcttcaacttgtgtcaaaacaaataataagtattcacaacatcaagggacaaacgtgaacattaatactaatatccctaattctatttattggatccacaaacctgttaggcctattaccccactcattcacccccactacacaattatcaataaacctaggtatggctatccctctgtgagcaggagctgtaattacaggttttcgcaacaagactaaagcatcacttgcccacttcctaccacaaggaaca…
>Pelea capreolus
atgaacgaaaatctatttgcctctttcattacccctataattctaggcctcccccttgttactcttattgtcctatttcccagcttattattcccaacatcaaaccgactagtaaataaccgccttatctcccttcagcaatgagcactccaacttgtatcaaaacaaataataagcatccacaaccccaaaggacaaacatgagcattaatattaatatccctgattctatttattgggtctacaaacctaatgggactattaccccactcatttacaccaactacacaactatcaataaacctaggtatagccatccccctatgagcaggagctgtaatcacaggcttccgtaacaaaaccaaagcatcacttgctcattttctaccacaagggaca…
>Philantomba maxwellii
atgaacgaaaatctatttgcctctttcattacccctataattctaggtctcccccttgttactctcattgtcctatttcctagcctgctattcccaacatcaaaccgactagtaaataaccgcctcgtttcccttcaacaatgactactccaacttatctcaaagcaaatgataagcatccataaccctaaaggacaaacatgagcattaatattaatatctctgatcctattcattgggtcaacaaacctactaggcctattaccccactcatttacaccaaccacacaactatcaataaacttaggcatagctatccctctgtgagcaggagccgttatcacaggctttcgtaacaaaaccaaagcatcacttgcccacttcctaccacaaggaaca…
>Philantomba monticola
atgaacgaaaatctatttgcctctttcattacccctataattctaggccttccccttgttactcttattgtcctattccctagtttgctatttccaacatcaagccgactagtaaacaaccgcctcatttctctccaacaatgactactccaacttatctcaaaacaaatgataagcattcataatcctaaaggacaaacatgagcactaatattaatgtctctaatcctatttattgggtcaacaaacctactaggcctactaccccactcatttacaccaaccactcaactatcaataaacttaggcatagccatccctctatgagcaggagccgtcatcacaggctttcgtaacaaaaccaaagcatcacttgcccatttcctaccacaagggaca…
>Procapra picticaudata
atgaacgaaaatttatttgcctcattcattaccccaataatattaggccttcctctcgtaaccctaattgtcctttttcccagcctattatttccaacatcaaaccgactgataaataaccgccttatttctcttcaacaatgagtactccaacttgtatcaaaacaaataataagtatccataaccccaaaggacaaacatgagcattaatactaatatctctaattctatttattgggtcaacaaacctattaggcctactaccccactcctttacaccaaccacacaactatcaataaacctaggcatagctattcccctatgagcaggggctgtaattacaggcttccgcaacaaaactaaagcatcactcgcccacttcctaccacaaggcaca…
>Pseudoryx nghetinhensis
atgaacgaaaatctatttacctctttcattacccctataattctaggcctgcccctcgtaacacttattgtactattccccagtttattatttccaacatcaaatcgactagtaaacaatcgtctcatctctcttcaacaatgaatacttcaacttgtatcaaaacaaataataagcatccataacgtcaaagggcaaacatgaacattaatactgacatccctaattctatttattggatcaacaaatctactaggcctattaccccattcatttacaccaactacacaactatcaataaacctaggcatagccatccctctatgagcaggagccgtaattacaggattccgcaataaaactaaagcatcacttgctcacttcctgccacaaggaaca…
>Raphicerus campestris
atgaacgaaaatctatttgcctctttcattacccctatagtactaggtcttcccctcgtcacactcattgtcttatttcccagcctattattcccaacatcaaaccgactagtaaacaaccgccttatctctctccaacaatgaattctccaactcacatcaaaacaaataataagcatccacaaccccaaaggacaaacatgagcattaatactaatatccctgatcatatttattgggtctacaaatcttctaggtctattaccccactcttttacaccaaccacacaactatcaatgaacttaggcatggccatccccctatgagcaggaactgtaattacaggcttccgcaacaaaaccaaagcgtcacttgcccacttcttaccacagggaaca…
>Redunca arundinum
atgaacgaaaatctatttgcctctttcattacccctatagtattaggcctcccccttgtcactctgattgtcctatttcctagcttactgttcccaacatcaaaccgactagtaagcaatcgcctcatctccctccaacaatgggcacttcaactcgtaacaaaacaaataataaatattcataaccctaaaggacaaacatgagcattaatattaatatctctaattctattcattggatcaacaaacctactaggtctattaccccactcatttacaccaactacacagctatcaataaatttaggcatggccatccctttatgagcaggagctgtaatcacaggctttcgtaataaaaccaaaacgtcacttgctcactttttaccacaaggaaca…
>Redunca fulvorufula
atgaacgaaaatctatttgcctctttcattacccctatagtactaggcctcccccttgtcactctaatcgtcctattccctagtttgttattcccaacatcaaaccgactagtaagcaaccgtcttgtctccctccaacaatgagcccttcaacttgtaaccaaacaaataataaatatccacaaccctaaaggacagacatgaacactaatgttaatatctctaattttatttattggatcaacaaacctactaggtctactaccccactcattcacaccaactacacaactatcaataaacttaggcatagccatccctctatgagcaggggctgtaattacgggctttcgtaataaaaccaaatcatcacttgctcactttctaccacaaggaaca…
>Tetracerus quadricornis
atgaacgaaaatctatttgcctctttcattacccctataatcttaggccttccccttgtaaccttaatcgtcttattccctagcctattatttcccacctccaatcgactaataaacaaccgccttattgccctccaacaatgaatcctccaacttatctcaaaacaaataatgagtattcataacaccaaaggacaaacatgaacattaatactaatatccctgatcttatttattggatcaacaaacctattaggccttctaccccactcttttacaccaaccacacaactatcaataaatctaggcatagctatccccttatgagcaggagccgtatttacaggttttcgcaacaaaactaaagcctcacttgcccacttcctaccacaaggaaca…
