# Supplementary material for: Effect of locomotor preference on the evolution of mitochondrial genes in Bovidae
Source: Sci Rep. 2024 Jun 5;14:12944. doi: 10.1038/s41598-024-63937-5 (PMC11153648; doi:10.1038/s41598-024-63937-5)
Supplement: Supplementary file 3 — Supplementary Table S3. [file 41598_2024_63937_MOESM3_ESM.xlsx]

## Sheet: Sheet1
Table S3 The dN/dS of mtDNA PCGs
scientific name	13PCGs	ND1	ND2	ND3	ND4	ND4L	ND5	ND6	COX1	COX2	COX3	ATP6	ATP8	Cytb
Aepyceros melampus	0.0313553	0.0249788	0.0112104	0.0130704	0.0161422	0.0299399	0.0478573	0.0298412	0.00319209	0.00326585	0.00979418	0.0546311	0.0833244	0.0285179
Neotragus batesi	0.0235313	0.00978769	0.0243297	0.0607468	0.0224713	0.00499031	0.0342324	0.00613622	0.00345284	0.00585484	0.0203735	0.0207218	0.250742	0.00248479
Neotragus moschatus	0.0278865	0.0163803	0.0133202	0.01878	0.0234489	0.024858	0.0514869	0.00491525	0.0067296	NA	0.0348267	0.0383855	0.0152908	0.00920014
Bubalus depressicornis	0.0759118	0.066603	0.0374765	NA	0.0763024	NA	0.0886456	NA	0.0160898	NA	NA	0.216505	NA	0.0912531
Bubalus quarlesi	0.0913864	0.0573858	NA	0.0791105	0.201283	0.125367	0.211507	0.139327	0.073356	NA	NA	0.0904054	0.291168	0.0388891
Pseudoryx nghetinhensis	0.0415483	0.0170707	0.0327641	0.0210834	0.0379183	0.026407	0.0361604	0.0622666	0.00717732	0.00774479	0.0153399	0.0417613	0.370742	0.0287246
Tetracerus quadricornis	0.0216917	0.00356099	0.0170122	0.0171107	0.0165212	0.00253555	0.0236998	0.0268792	0.00629996	NA	0.0185198	0.0188605	0.327477	0.0180167
Cephalophus callipygus	0.0227218	NA	0.0612179	NA	0.0175545	NA	0.0776879	NA	NA	NA	0.0435548	NA	NA	NA
Cephalophus ogilbyi	0.0275064	NA	0.0325272	NA	0.0231834	0.0261415	0.101243	0.0315144	NA	NA	NA	NA	NA	NA
Cephalophus leucogaster	0.0290112	0.0477153	0.0429193	0.0167161	0.03646	NA	0.0333196	NA	NA	NA	0.057607	0.0379571	0.190599	0.0164784
Cephalophus natalensis	0.0296515	0.023138	0.126473	NA	0.0648651	NA	0.0431092	0.0174598	0.0251188	NA	NA	NA	NA	NA
Cephalophus nigrifrons	0.0420914	NA	0.0187088	NA	0.105956	0.0692778	0.0754505	0.0941353	NA	NA	NA	NA	NA	0.0263085
Cephalophus dorsalis	0.0188163	0.0263171	0.0460292	NA	0.0168745	NA	0.0352186	NA	NA	0.023515	NA	0.0516306	NA	0.0120086
Cephalophus jentinki	0.0397561	0.0229216	0.0355348	NA	0.0781667	0.0366832	0.0564942	0.0570371	NA	NA	NA	0.0721732	0.187976	0.0201482
Cephalophus spadix	0.0258712	NA	0.00767182	NA	0.0264904	NA	0.095913	NA	NA	NA	0.037807	0.0221315	0.113119	0.0241389
Cephalophus adersi	0.0153891	0.0124559	0.0271477	0.0175482	0.00805839	NA	0.0166055	0.0335756	NA	NA	NA	NA	NA	0.0126466
Philantomba maxwellii	0.0134672	NA	0.0207859	0.0107289	0.0316337	NA	0.0184267	0.0113984	NA	NA	NA	0.0353534	0.365439	0.00550469
Philantomba monticola	0.039573	0.0467679	0.100075	0.078362	0.0209319	0.182479	0.0297496	0.0117582	0.0258494	NA	NA	0.025397	0.255616	0.0231106
Eudorcas thomsonii	0.0199072	0.00979957	0.0142826	0.0183301	0.0192449	NA	0.0219871	0.00763214	0.00574797	0.0101498	0.0133085	0.0568166	0.124051	0.0145331
Nanger granti	0.0307967	0.0350328	0.0283518	NA	0.0501449	NA	0.0150734	NA	NA	NA	0.0626375	0.0835	0.141541	0.0610414
Nanger soemmerringii	0.0236945	NA	0.0304285	NA	NA	0.09629	0.0535078	0.0299686	NA	NA	NA	NA	NA	0.030619
Gazella gazella	0.0283149	0.0132094	0.0344237	NA	0.0661138	NA	0.0669207	0.0466627	NA	NA	0.013984	0.0219319	0.0842699	NA
Gazella leptoceros	0.0354941	NA	0.0453333	0.14152	0.0367973	0.0354154	0.0371724	0.0312726	NA	NA	0.0492976	0.0361838	NA	0.0166138
Litocranius walleri	0.014601	0.00790103	0.0127333	NA	0.020624	NA	0.020942	0.00628876	0.00408683	NA	0.00428724	0.0397244	NA	0.00500685
Ourebia ourebi	0.0192026	0.00655054	0.0143594	0.011685	0.010355	0.0165787	0.0346941	0.0236144	0.00628661	0.00264265	NA	0.00307853	0.315108	0.0178061
Madoqua saltiana	0.0218322	0.00316492	0.032389	0.00486004	0.0230069	0.016139	0.0316815	0.023402	NA	0.00669696	0.00654393	0.015559	0.0683688	0.0232354
Raphicerus campestris	0.030045	0.00458979	0.0301195	0.0106147	0.0230169	0.0068745	0.0357453	0.0183212	0.0103232	0.00383315	0.0359374	0.0570621	0.397778	0.00978575
Procapra picticaudata	0.0224935	0.00718728	0.0218147	0.00466132	0.00994021	0.0152816	0.0412782	0.0416344	0.00735813	0.0030585	0.0175116	0.00549287	0.217751	0.0076986
Arabitragus jayakari	0.0503575	0.0234418	0.0346487	0.442913	0.0438666	0.0105347	0.0681774	0.0388419	0.0146649	0.019017	0.0261722	0.0547919	0.145366	0.0443924
Capra falconeri	0.0547721	0.0516868	0.00817382	NA	0.064106	NA	0.0535207	NA	NA	0.064704	0.0996271	0.114524	NA	0.0231932
Capra ibex	0.0895981	NA	0.0464162	NA	NA	NA	0.0466372	0.203524	0.052051	0.384758	0.233214	0.10619	0.510312	0.0740845
Capra pyrenaica	0.0465553	0.0825553	0.0287902	NA	0.0389223	NA	0.030755	NA	NA	NA	0.14811	NA	NA	0.0763236
Capra nubiana	0.0696362	0.0124177	0.0406171	NA	0.090237	NA	0.160381	NA	0.0234563	0.0689736	0.060815	0.195294	NA	0.0989667
Ovis canadensis	0.0828883	NA	0.0722878	NA	0.187086	0.174865	0.128815	NA	0.0756688	NA	NA	0.101277	0.203678	0.0565254
Ovis dalli	0.0220651	NA	NA	NA	NA	NA	NA	NA	0.0831584	0.0727242	NA	0.115938	NA	NA
Capricornis rubidus	0.0545682	0.0362654	0.0776959	0.102553	0.0405542	NA	0.0481738	0.114681	0.030998	NA	0.0831131	0.223057	NA	0.0102904
Naemorhedus baileyi	0.0653926	0.022477	0.153911	NA	0.0424986	0.0837991	0.078222	0.0274016	0.00529701	0.0248337	0.0418033	0.269007	0.133947	0.0894666
Ovibos moschatus	0.027643	0.0024825	0.0305367	0.0290156	0.0195019	NA	0.0518953	0.0275288	0.00809481	0.0160007	0.0284597	0.0110529	NA	0.0299549
Pantholops hodgsonii	0.0340476	0.0165466	0.0314732	0.00922505	0.0318359	0.0207031	0.0479858	NA	0.0192201	0.00956908	0.0284643	0.0169877	0.107011	0.0152442
Connochaetes gnou	0.0529958	0.0149436	0.0396015	0.399755	0.0267292	NA	0.0886545	NA	NA	NA	NA	NA	NA	0.0412535
Connochaetes taurinus	0.0365625	NA	NA	NA	0.082738	NA	0.0276818	NA	NA	0.113627	0.122546	NA	0.145347	NA
Damaliscus lunatus	0.0411467	0.0366127	0.0238797	NA	0.0418557	NA	0.0474633	0.0815938	NA	NA	NA	0.0926245	0.0635355	0.0483713
Damaliscus pygargus	0.0378769	0.0078919	0.0201834	NA	0.0849294	0.0153128	0.0999819	NA	0.0127622	0.123806	NA	0.0369749	NA	0.0187682
Hippotragus leucophaeus	0.040694	0.0324657	0.013993	0.0176894	0.0321839	0.0255298	0.0589738	0.0290277	0.00310226	0.00567002	0.0184286	0.0497953	0.0761143	0.0628966
Oryx leucoryx	0.0317124	0.00699499	0.0409773	NA	0.0307811	NA	0.0577699	0.0113121	0.00941668	NA	NA	0.0105037	0.668673	0.0208557
Pelea capreolus	0.0298724	0.010108	0.0233702	0.010034	0.0123528	0.0115526	0.0457894	0.0121558	NA	0.00562952	0.0143105	0.0137965	0.254674	0.0441041
Redunca arundinum	0.0205674	0.00887805	0.00895913	NA	0.0185828	NA	0.0287984	0.0359229	0.00337233	NA	NA	NA	0.732616	0.0474153
Redunca fulvorufula	0.0283588	0.00488842	0.0212443	0.0485111	0.00562702	0.128185	0.0658012	0.01049	NA	NA	0.0320356	0.0292007	0.521504	0.0136646
