# Supplementary material for: Effect of locomotor preference on the evolution of mitochondrial genes in Bovidae
Source: Sci Rep. 2024 Jun 5;14:12944. doi: 10.1038/s41598-024-63937-5 (PMC11153648; doi:10.1038/s41598-024-63937-5)
Supplement: Supplementary file 4 — Supplementary Table S4. [file 41598_2024_63937_MOESM4_ESM.xlsx]

## Sheet: Sheet1
Table S4 The code for statistical analysis
setwd("C:/Users/Administrator/Desktop")
library(ape)
library(maps)
library(ade4)
library(nlme)
library(mvtnorm)
library(MASS)
library(geiger)
library(phytools)
library(caper)
geodata<-read.table("NCG.txt")
geotree<-read.nexus("111.nex")
name.check(geotree,geodata)
geotree <- drop.tip(geotree, "Equusasinus")
wingL <- geodata$wingL
tarsusL <- geodata$tarsusL
miscellany<-data.frame(tarsusL,wingL)
aov.mis<-aov(tarsusL~wingL, data=miscellany)
summary(aov.mis)
pairwise.t.test(tarsusL,wingL,p.adjust.method="fdr")
phylANOVA(geotree,wingL,tarsusL,nsim=1000, posthoc=TRUE, p.adj="holm")
X<- c(-0.561585823,-1.634997123,-1.436865539,-0.716852611,-1.275470183,-1.568406282,-1.642461532,-1.248598479,-1.627165294,-1.025009604,-1.143866483,-1.056739512,-0.927934009,-1.242088742,-1.386956703,-1.353575687,-0.791244324,-0.924412896,-0.541788346
,-1.112099263,-1.11502801,-0.863403082,-0.743241376,-0.598640823,-1.640007138,-1.589388083,-1.853937113,-1.406462514
,-1.447872251,-1.354229059,-1.06032403,-0.651344727)
A<-factor(rep(1:2, c(9,13)))
miscellany<-data.frame(X,A)
wilcox.test (X~A, data=miscellany)
